# Supplementary material for: Genome-Wide Re-Sequencing Data Reveals the Population Structure and Selection Signatures of Tunchang Pigs in China
Source: Animals (Basel). 2023 Jun 1;13(11):1835. doi: 10.3390/ani13111835 (PMC10252034; doi:10.3390/ani13111835)
Supplement: Supplementary file 1 [file animals-13-01835-s001.zip]

Archive with 1 entries (1 files):
- animals-2365192-supplementary.pdf
